# Supplementary material for: Selective retention of dysfunctional mitochondria during asymmetric cell division in yeast
Source: PLoS Biol. 2023 Sep 18;21(9):e3002310. doi: 10.1371/journal.pbio.3002310 (PMC10538663; doi:10.1371/journal.pbio.3002310)
Supplement: S1 Datasheet — (XLSX) [file pbio.3002310.s017.xlsx]

## Sheet: 1B
	Figure 1B
		Cells with non-tubular mitochondria (%)
		control			0.3 mM H2O2			0.5 mM H2O2
		before recovery	after recovery		before recovery	after recovery		before recovery	after recovery
	replicate 1	4	10		56.6667	6		95.3333	6.66667
	replicate 2	9.33333	13.3333		71.3333	13.3333		83.3333	12.6667
	replicate 3	11.3333	18		77.3333	8.66667		94.6667	17.3333
	mean	8.222	13.778		68.444	9.333		91.111	12.222
	standard deviation	3.791	4.018		10.632	3.712		6.744	5.347
		Mitochondrial morphology (cells)
		control						0.3 mM H2O2						0.5 mM H2O2
		before recovery			after recovery			before recovery			after recovery			before recovery			after recovery
		tubular	non-tubular		tubular	non-tubular		tubular	non-tubular		tubular	non-tubular		tubular	non-tubular		tubular	non-tubular
	replicate 1	144	6		135	15		65	85		141	9		7	143		140	10
	replicate 2	136	14		130	20		43	107		130	20		25	125		131	19
	replicate 3	133	17		123	27		34	116		137	13		8	142		124	26

## Sheet: 1C
	Figure 1C
		PI-positive cells (%)					Cells
		control	0.5 mM H2O2	positive control (100°C)			control			0.5 mM H2O2			positive control (100°C)
	replicate 1	8.5	13	100			PI-positive	PI-negative		PI-positive	PI-negative		PI-positive	PI-negative
	replicate 2	3.5	13	98.5		replicate 1	17	183		26	174		200	0
	replicate 3	3	9	100		replicate 2	7	193		26	174		197	3
						replicate 3	6	194		18	182		200	0
	mean	5	11.667	99.5
	standard deviation	3.041	2.309	0.866

## Sheet: 1E
	Figure 1E
		Cells with wild type-like actin cytoskeleton (%)
		control	0.5 mM H2O2
	replicate 1	94	13
	replicate 2	94.0594	12
	replicate 3	90	9.61538
	mean	92.686	11.538
	standard deviation	2.327	1.739
		Actin cytoskeleton (cells)
		control			0.5 mM H2O2
		wild type-like	altered		wild type-like	altered
	replicate 1	94	6		13	87
	replicate 2	95	6		12	88
	replicate 3	90	10		10	94
	Statistics with SigmaPlot V15
	Unpaired two-tailed Student’s t-test with ad hoc normality (Shapiro-Wilk) (Passed; P = 0.059) and equal variance (Brown-Forsythe) tests (Passed; P = 1.000) using values of replicates 1 to 3
	Two-tailed P-value = 0.000000908		***
	The difference in the mean values of the two groups is greater than would be expected by chance; there is a statistically significant difference between the input groups (P = <0.001).

## Sheet: 1G
	Figure 1G
			Cells with polarized Myo2 (%)
			control	0.5 mM H2O2
	experiment 1	replicate 1	95	47
		replicate 2	93	49
		replicate 3	93	41
	experiment 2	replicate 1	90	49
		replicate 2	88	43
		replicate 3	89	47.5248
	experiment 3	replicate 1	87	41.1765
		replicate 2	94	47
		replicate 3	90	49
	mean	replicate 1	90.6667	45.7255
		replicate 2	91.6667	46.3333
		replicate 3	90.6667	45.8416
		mean of the means	91	45.9668
		standard deviation	0.57735	0.322689
			Myo2-GFP (cells)
			control			0.5 mM H2O2
			polarized	not polarized		polarized	not polarized
	experiment 1	replicate 1	95	5		47	53
		replicate 2	93	7		49	51
		replicate 3	93	7		41	59
	experiment 2	replicate 1	90	10		49	51
		replicate 2	88	12		43	57
		replicate 3	89	11		48	53
	experiment 3	replicate 1	87	13		42	60
		replicate 2	94	6		47	53
		replicate 3	90	10		49	51
	Statistics with SigmaPlot V15
	Unpaired two-tailed Student’s t-test with ad hoc normality (Shapiro-Wilk) (Passed; P = 0.078) and equal variance (Brown-Forsythe) tests (Passed; P = 1.000) using mean values of replicates 1 to 3
	Two-tailed P-value = 0.0000000175		***
	The difference in the mean values of the two groups is greater than would be expected by chance; there is a statistically significant difference between the input groups (P = <0.001).

## Sheet: 2D
	Figure 2D
			Cells with non-tubular mitochondria (%)
			L-Ala	D-Ala
	experiment 1	replicate 1	5	68
		replicate 2	4	69
		replicate 3	1	73
	experiment 2	replicate 1	5	69
		replicate 2	3	67
		replicate 3	9	76
	experiment 3	replicate 1	7	62
		replicate 2	3	79
		replicate 3	5	72
	mean	replicate 1	5.66667	66.3333
		replicate 2	3.33333	71.6667
		replicate 3	5	73.6667
		mean of the means	4.66667	70.5556
		standard deviation	1.20185	3.79083
			Mitochondrial morphology (cells)
			L-Ala			D-Ala
			tubular	non-tubular		tubular	non-tubular
	experiment 1	replicate 1	95	5		32	68
		replicate 2	96	4		31	69
		replicate 3	99	1		27	73
	experiment 2	replicate 1	95	5		31	69
		replicate 2	97	3		33	67
		replicate 3	91	9		24	76
	experiment 3	replicate 1	93	7		38	62
		replicate 2	97	3		21	79
		replicate 3	95	5		28	72
	Statistics with SigmaPlot V15
	Unpaired two-tailed Student’s t-test with ad hoc normality (Shapiro-Wilk) (Passed; P = 0.680) and equal variance (Brown-Forsythe) tests (Passed; P = 0.287) using mean values of replicates 1 to 3
	Two-tailed P-value = 0.00000878		***
	The difference in the mean values of the two groups is greater than would be expected by chance; there is a statistically significant difference between the input groups (P = <0.001).

## Sheet: 2F
	Figure 2F
		Cells with non-tubular mitochondria (%)
		WT Su9-DAO			Δmip1 Su9-DAO
		L-Ala	D-Ala		L-Ala	D-Ala
	replicate 1	1	62		5	77
	replicate 2	2	69		2	77
	replicate 3	1	69		4	78
	mean	1.33333	66.6667		3.66667	77.3333
	standard deviation	0.57735	4.04145		1.52753	0.57735
		Mitochondrial morphology (cells)
		WT Su9-DAO						Δmip1 Su9-DAO
		L-Ala			D-Ala			L-Ala			D-Ala
		tubular	non-tubular		tubular	non-tubular		tubular	non-tubular		tubular	non-tubular
	replicate 1	99	1		38	62		95	5		23	77
	replicate 2	98	2		31	69		98	2		23	77
	replicate 3	99	1		31	69		96	4		22	78
	Statistics with SigmaPlot V15
	One Way Analysis of Variance (ANOVA) with ad hoc normality (Shapiro-Wilk) (Passed; P = 0.081) and equal variance (Brown-Forsythe) tests (Passed; P = 1.000) using values of replicates 1 to 3
	The differences in the mean values among the treatment groups are greater than would be expected by chance; there is a statistically significant difference (P = <0.001).
	As post hoc analysis Holm-Sidak test with all pairwise multiple comparisons was performed (overall significance level = 0.05):
	Comparison		p-value
	mip1/D-Ala vs. WT/L-Ala		<0.001
	mip1/D-Ala vs. mip1/L-Ala		<0.001		***
	WT/D-Ala vs. WT/L-Ala		<0.001		***
	WT/D-Ala vs. mip1/L-Ala		<0.001
	mip1/D-Ala vs. WT/D-Ala		<0.001
	mip1/L-Ala vs. WT/L-Ala		0.230

## Sheet: 2I
	Figure 2I
		Mitochondrial fusion (% of zygotes)
		Su9-DAO x Su9-DAO										WT x Su9-DAO
		L-Ala					D-Ala					L-Ala					D-Ala
		complete fusion	partial fusion	no fusion	complete or partial fusion		complete fusion	partial fusion	no fusion	complete or partial fusion		complete fusion	partial fusion	no fusion	complete or partial fusion		complete fusion	partial fusion	no fusion	complete or partial fusion
	replicate 1	82	16	2	98		2	10	88	12		92	8	0	100		30	14	56	44
	replicate 2	90	6	4	96		14	10	76	24		90	10	0	100		34	6	60	40
	replicate 3	92	6	2	98		12	8	80	20		88	12	0	100		20	12	68	32
	mean	88	9.33333	2.66667	97.3333		9.33333	9.33333	81.3333	18.6667		90	10	0	100		28	10.6667	61.3333	38.6667
	standard deviation	5.2915	5.7735	1.1547	1.1547		6.4291	1.1547	6.1101	6.1101		2	2	0	0		7.2111	4.16333	6.1101	6.1101
		Mitochondrial fusion (zygotes)
		Su9-DAO x Su9-DAO										WT x Su9-DAO
		L-Ala					D-Ala					L-Ala					D-Ala
		complete fusion	partial fusion	no fusion	total		complete fusion	partial fusion	no fusion	total		complete fusion	partial fusion	no fusion	total		complete fusion	partial fusion	no fusion	total
	replicate 1	41	8	1	50		1	5	44	50		46	4	0	50		15	7	28	50
	replicate 2	45	3	2	50		7	5	38	50		45	5	0	50		17	3	30	50
	replicate 3	46	3	1	50		6	4	40	50		44	6	0	50		10	6	34	50
	Statistics with SigmaPlot V15
	One Way Analysis of Variance (ANOVA) with ad hoc normality (Shapiro-Wilk) (Passed; P = 0.060) and equal variance (Brown-Forsythe) tests (Passed; P = 0.333) using values of complete or partial fusion of replicates 1 to 3
	The differences in the mean values among the treatment groups are greater than would be expected by chance; there is a statistically significant difference (P = <0.001).
	As post hoc analysis Holm-Sidak test with all pairwise multiple comparisons was performed (overall significance level = 0.05):
	Comparison		p-value
	LAla_WxD vs. DAla_DxD		<0.001
	LAla_DxD vs. DAla_DxD		<0.001	***
	LAla_WxD vs. DAla_WxD		<0.001	***
	LAla_DxD vs. DAla_WxD		<0.001
	DAla_WxD vs. DAla_DxD		<0.001
	LAla_WxD vs. LAla_DxD		0.475

## Sheet: 3B
	Figure 3B
			Mitochondrial inheritance (% of cells)
			L-Ala				D-Ala
			efficient	reduced	none		efficient	reduced	none
	experiment 1	replicate 1	87.2549	9.80392	2.94118		15.2381	51.4286	33.3333
		replicate 2	82.3529	7.84314	9.80392		12.6214	62.1359	25.2427
		replicate 3	84.1121	2.80374	13.0841		15.8416	45.5446	38.6139
	experiment 2	replicate 1	73.5294	9.80392	16.6667		22	47	31
		replicate 2	77.2277	2.9703	19.802		20	42	38
		replicate 3	75	10	15		16	42	42
	experiment 3	replicate 1	77.1429	6.66667	16.1905		30	34	36
		replicate 2	84.2593	2.77778	12.963		24	31	45
		replicate 3	81.7308	4.80769	13.4615		24	29	47
	mean	replicate 1	79.3091	8.75817	11.9328		22.4127	44.1429	33.4444
		replicate 2	81.28	4.5304	14.1896		18.8738	45.0453	36.0809
		replicate 3	80.281	5.87048	13.8486		18.6139	38.8482	42.538
		mean of the means	80.29	6.386	13.324		19.967	42.679	37.354
		standard deviation	0.985	2.161	1.217		2.122	3.348	4.679
			Mitochondrial inheritance (cells)
			L-Ala				D-Ala
			efficient	reduced	none		efficient	reduced	none
	experiment 1	replicate 1	89	10	3		16	54	35
		replicate 2	84	8	10		13	64	26
		replicate 3	90	3	14		16	46	39
	experiment 2	replicate 1	75	10	17		22	47	31
		replicate 2	78	3	20		20	42	38
		replicate 3	75	10	15		16	42	42
	experiment 3	replicate 1	81	7	17		30	34	36
		replicate 2	91	3	14		24	31	45
		replicate 3	85	5	14		24	29	47
	Statistics with SigmaPlot V15
	1. Comparison of efficient mitochondrial inheritance
	Unpaired two-tailed Student’s t-test with ad hoc normality (Shapiro-Wilk) (Passed; P = 0.293) and equal variance (Brown-Forsythe) tests (Passed; P = 0.633) using mean values of replicates 1 to 3
	Two-tailed P-value = 0.00000150		***
	The difference in the mean values of the two groups is greater than would be expected by chance; there is a statistically significant difference between the input groups (P = <0.001).
	2. Comparison of reduced mitochondrial inheritance
	Unpaired two-tailed Student’s t-test with ad hoc normality (Shapiro-Wilk) (Passed; P = 0.378) and equal variance (Brown-Forsythe) tests (Passed; P = 0.714) using mean values of replicates 1 to 3
	Two-tailed P-value = 0.0000943		***
	The difference in the mean values of the two groups is greater than would be expected by chance; there is a statistically significant difference between the input groups (P = <0.001).
	3. Comparison of none mitochondrial inheritance
	Unpaired two-tailed Student’s t-test with ad hoc normality (Shapiro-Wilk) (Passed; P = 0.684) and equal variance (Brown-Forsythe) tests (Passed; P = 0.240) using mean values of replicates 1 to 3
	Two-tailed P-value = 0.00100		**
	The difference in the mean values of the two groups is greater than would be expected by chance; there is a statistically significant difference between the input groups (P = <0.01).

## Sheet: 3D
	Figure 3D
		Cells with wild type-like actin cytoskeleton (%)
		L-Ala	D-Ala
	replicate 1	94	93
	replicate 2	95	90
	replicate 3	91	90
	mean	93.333	91
	standard deviation	2.082	1.732
		Actin cytoskeleton (cells)
		L-Ala			D-Ala
		wild type-like	altered		wild type-like	altered
	replicate 1	94	6		93	7
	replicate 2	95	5		90	10
	replicate 3	91	9		90	10
	Statistics with SigmaPlot V15
	Unpaired two-tailed Student’s t-test with ad hoc normality (Shapiro-Wilk) (Passed; P = 0.537) and equal variance (Brown-Forsythe) tests (Passed; P = 1.000) using values of replicates 1 to 3
	Two-tailed P-value = 0.210		n.s.
	The difference in the mean values of the two groups is not great enough to reject the possibility that the difference is due to random sampling variability. There is not a statistically significant difference between the input groups (P = 0.210).

## Sheet: 3F
	Figure 3F
			Cells with polarized Myo2 (%)
			L-Ala	D-Ala
	experiment 1	replicate 1	86	89.7196
		replicate 2	85.1852	86.2745
		replicate 3	88.785	81.5534
	experiment 2	replicate 1	90	92
		replicate 2	92.381	89.2157
		replicate 3	89.1089	91
	experiment 3	replicate 1	90	91.0891
		replicate 2	85	90
		replicate 3	82.1782	81.1881
	mean	replicate 1	88.6667	90.9362
		replicate 2	87.522	88.4967
		replicate 3	86.6907	84.5805
		mean of the means	87.6265	88.0045
		standard deviation	0.992102	3.20633
			Myo2-GFP (cells)
			L-Ala			D-Ala
			polarized	not polarized		polarized	not polarized
	experiment 1	replicate 1	86	14		96	11
		replicate 2	92	16		88	14
		replicate 3	95	12		84	19
	experiment 2	replicate 1	90	10		92	8
		replicate 2	97	8		91	11
		replicate 3	90	11		91	9
	experiment 3	replicate 1	90	10		92	9
		replicate 2	85	15		90	10
		replicate 3	83	18		82	19
	Statistics with SigmaPlot V15
	Unpaired two-tailed Welch’s t-test with ad hoc normality (Shapiro-Wilk) (Passed; P = 0.933) using mean values of replicates 1 to 3
	Two-tailed P-value = 1.000		n.s.
	The difference in the mean values of the two groups is not great enough to reject the possibility that the difference is due to random sampling variability. There is not a statistically significant difference between the input groups (P = 1.000).

[truncated: 16 more sheets: 3H, 4B, 4E, 5B, 5D, 5F, 6B, 6C, 6E, 7B, 7F, 8C, 9C, S1C, S2D, S5C]
